# Supplementary material for: The transcriptional and phenotypic characteristics that define alveolar macrophage subsets in acute hypoxemic respiratory failure
Source: Nat Commun. 2023 Nov 17;14:7443. doi: 10.1038/s41467-023-43223-0 (PMC10656558; doi:10.1038/s41467-023-43223-0)
Supplement: Supplementary file 4 — Supplementary Data 1 [file 41467_2023_43223_MOESM4_ESM.xlsx]

## Sheet: Sheet1
Sortable List of Normalized Expression for Cell-Surface Proteins per Transcriptional Cluster
Cell Surface Protein	Cluster 0	Cluster 1	Cluster 2	Cluster 3	Cluster 4	Cluster 5	Cluster 6	Cluster 7	Cluster 8
CD101 (BB27)	77.5	122.8	111.8	169.4	79.3	108.8	88.7	190.9	116.2
CD103 (Integrin aE)	9.2	8.5	14.1	23.2	6.5	9.6	17.5	22.9	12
CD105	42.4	49.8	41.8	32.5	46.5	42	43.7	44.6	41.6
CD107a (LAMP-1)	126.5	113.1	177.2	263	90.9	126.4	140.8	51.4	166
CD112 (Nectin-2)	95.4	82.3	74.4	64.7	65.4	96.1	107.9	213.2	86.4
CD119 (IFN-g R a chain)	103.4	92.5	99.1	94.4	92.1	83.5	113.3	79.5	94.3
CD11a	132.4	183.5	133.7	127	198.2	175.8	95.8	134.5	170.6
CD11b	122.4	162.7	114.6	68.1	197.2	140.7	104.7	76.9	115.4
CD11c	46.4	47.9	40.6	32.6	37.9	47.2	52	77.6	54.4
CD122 (IL-2Rb)	12.8	12.1	12.6	13.5	12.1	12.4	12.9	12.5	13.2
CD123	334	253.6	409.8	288.6	114.8	249.6	462.3	105.2	274.2
CD124 (IL-4Ra)	36.6	34.1	37.4	38.3	36	34.1	40	30.6	36.4
CD127 (IL-7Ra)	64.5	48.1	62.5	54	53	52.6	60.2	51.9	55.8
CD13	83.6	82.5	79.1	58.3	84.4	73.4	62.1	36.5	82.8
CD134 (OX40)	68.7	59.7	69.3	82.7	61.9	64.2	73.9	69.6	68.3
CD137 (4-1BB)	49.5	48.1	49.5	52.6	51.2	49.2	53.1	58.1	50.4
CD14	29	37.3	14.2	9	68.4	37.3	12.8	13.7	29.6
CD141 (Thrombomodulin)	404.7	321.4	348.5	416.3	402.2	344.4	275	267.3	331.1
CD146	4.6	4.2	4.5	4.8	4.5	4.5	4.8	4.8	4.3
CD152 (CTLA-4)	43.8	41.6	44.4	52.7	45.2	43.2	50	43.8	45.5
CD154	77.9	67.7	77.4	82.7	75.1	72.6	95.5	62.6	78.1
CD155 (PVR)	169.1	166.4	207	231.6	136.6	164.6	166.4	97.9	191.3
CD158 (KIR2DL1-S1-S3-S5)	15.8	14.3	15.7	17.5	14.8	15.2	16.1	14.2	16
CD158b (KIR2DL2-L3, NKAT2)	18.5	18	18.5	20.6	19.7	18.7	19.4	18	18.9
CD158e1 (KIR3DL1, NKB1)	6.2	5.8	6.2	6.9	6.2	6.1	6.5	6	6.2
CD16	49.6	40	67	80.8	22.4	45.1	37.9	16.4	51.3
CD161	18.5	18.5	18.1	19.7	20.3	18.8	19	19.1	19.2
CD163	94.6	49.6	73.4	82	38.6	59.9	57.7	32.8	60.6
CD169 (Sialoadhesin, Siglec-1)	200.3	112.6	272.2	395	50.8	166.2	243.4	84	198.4
CD18	69.1	100.7	78.2	69.4	103.7	91.5	69	79.3	89.1
CD183 (CXCR3)	32.9	34.3	33.9	37.5	39	34.7	36.3	36	34.1
CD185 (CXCR5)	18.2	16.6	17.8	19.1	17.2	17.3	18.6	16.4	17.8
CD19	7.9	8	7.9	8.4	8.3	8.2	8.1	7.4	8.1
CD194 (CCR4)	3.5	3.3	3.5	3.9	3.4	3.5	3.7	4.4	3.7
CD195 (CCR5)	81.8	73.9	73.9	55.2	58	81.5	100.6	113.1	73.6
CD196 (CCR6)	1.9	1.9	1.7	1.7	2.1	1.9	1.8	3.1	1.7
CD1c	9.3	20.4	9.8	4.5	6.8	19.6	21.6	456.4	14.6
CD1d	33	50.1	28.9	26.5	75.1	47.6	28.9	84.1	38.9
CD2	19.7	28.8	18.5	25.9	26.9	26.1	14.7	113	21.2
CD20	5.7	5.5	5.7	6.5	5.7	5.6	6.3	5.3	5.6
CD206 (MMR)	1382	1236.1	1506.9	1157.1	305.6	1197.9	1135.5	889.6	1303
CD21	4	3.9	4.1	4.6	3.7	4.3	4.3	4.1	4.1
CD22	4.9	3.4	5.3	5.1	2.8	3.6	6.5	3.8	4
CD223 (LAG-3)	31.3	30.6	30.6	32.6	33.3	31	32	30.1	31
CD224	191.8	203.9	171.9	144.5	225.4	186.9	205.5	115.2	173
CD226 (DNAM-1)	21	21	18.5	16.8	19.5	20.6	21.2	61	22.4
CD23	21.6	21.3	22	24.6	22.7	21.8	23.5	20.2	22.1
CD24	28.6	27.7	27.7	30.1	31.2	28.5	29.1	24.9	29.7
CD244 (2B4)	53.9	86.2	37.6	27.4	135.7	79.2	37.8	78.5	55.2
CD25	14.5	13.1	14	17.1	14.1	14	15.1	20.2	14.6
CD26	38	33.7	43.5	63	37.2	35	50	34.3	40.7
CD267 (TACI)	27.1	27.2	28.9	34.6	28.9	27.5	31.8	58	28.9
CD268 (BAFF-R)	7	6.7	7.1	7.5	6.6	6.7	7.3	6.8	6.9
CD27	1.5	1.5	1.4	1.4	1.6	1.5	1.4	1.6	1.6
CD270 (HVEM, TR2)	80.4	75.1	77.7	79.9	75.3	77.2	82.3	82	74.2
CD272 (BTLA)	79.6	69.7	86.3	114.2	72.8	74.1	97.3	66.9	82.1
CD274 (B7-H1, PD-L1)	86.5	50	75.6	128.4	46.3	94.1	82.7	39.1	90.1
CD278 (ICOS)	15.9	14.6	16.1	23.4	15	15.2	16.3	18.6	17.4
CD28	15.2	13.1	14.3	16.4	14.1	14	15	14.1	14.6
CD29	245.2	232.8	263.4	241.8	207.6	230.6	248.5	203.7	241.3
CD3	4.3	4.3	4	4	4.3	4.1	4.1	6.3	4.6
CD303 (BDCA-2)	18.2	17.2	18.6	21.9	19.2	18	20.2	16.4	18.8
CD31	47.8	61.6	52.5	57.6	65.7	58.2	41	38.4	61.9
CD314 (NKG2D)	24	21.1	22.5	23.8	24.3	22.4	22.5	17.5	22
CD319 (CRACC)	26.6	25.6	21.9	21.6	31.4	31.1	30.5	37.4	28.8
CD32	249.6	270.9	235.9	171	169.5	269.9	218.7	459.2	271.6
CD328 (Siglec-7)	25.6	32.1	19	13.6	33.5	28	23.2	20.8	26.6
CD33	52.3	59	40.4	30.6	80.9	54.7	41.7	53	50.2
CD335 (NKp46)	26.7	24.2	27	33.2	27	25.2	28.8	23.6	26.9
CD35	112.6	229.1	68.5	33	646.1	155.5	45.7	22	124.1
CD352 (NTB-A)	49.9	27	38.1	42.9	22.1	31.3	53.8	25.5	37.6
CD36	51.6	54	29.4	16	98.6	50.7	48.2	18.4	44.1
CD38	83.3	96.9	57.4	61.6	170.3	97.3	47.9	86.3	89.3
CD39	95.9	93.7	58.1	30.2	97.7	101.6	133.5	394.9	73.8
CD4	79.6	69.3	65.4	80.4	55.4	72.3	62.8	133.9	70.8
CD40	37.4	31	28.5	27.2	19.7	35.9	38.2	44.8	33.8
CD41	6.1	7.3	7.2	6.2	6.3	6.4	6	5.4	5.6
CD42b	4.7	4.6	4.5	4.5	5.2	4.7	4.7	4.9	4.5
CD44	87.4	90.6	87	71.4	76.7	87.9	79.6	64.8	103.5
CD45	86.5	103.8	74.6	56.6	124	101.3	74.7	102	89.6
CD45RA	25.1	32.3	16.8	11.4	52.7	32.2	16.8	35.3	26.5
CD45RO	123.8	151.8	111.1	93.5	180.9	141.1	136.8	183.2	141.4
CD47	53.6	36.3	40.3	44.1	37.2	42.1	32.6	26.8	44.7
CD48	206.7	341	112.7	33.4	571.5	311.4	150.1	368.7	223.1
CD49a	28.5	48.3	34.5	29.7	81.6	40.9	18.4	11.5	45.4
CD49b	8.7	8	8.5	8.2	9.2	8.1	12	8.2	9
CD49d	106	107.7	98.7	87	92.2	119.4	129.5	247.7	98.7
CD49f	119.6	64.3	156.9	189.2	39.6	69.9	378.1	51.1	109.1
CD5	7.9	7.6	7.1	7.7	7.4	8.2	7.6	96.7	9.2
CD52	30.8	47.2	39.6	44.7	53	43.9	37.3	29.2	43.7
CD54	335.4	317.5	276.6	201.4	294.7	335.8	295.4	435.1	324.7
CD56	9.4	9.1	8.9	9.2	10.9	9.1	9.8	11.3	9.5
CD57 Recombinant	7.4	6.7	7.8	9.3	7.2	7.1	8.6	6.9	7.5
CD58 (LFA-3)	270.2	277.2	296.6	324.8	262.6	274	283.6	268.9	266.5
CD62L	3.7	3.8	3.6	3.7	5	3.8	3.8	4.8	4.1
CD62P (P-Selectin)	3.3	3.4	3.4	3.4	3.3	3.2	3.1	3	3.3
CD64	64.8	64.5	54.4	53.9	83.6	67.6	52.9	31.2	67.1
CD69	44.9	86.1	56.3	57.8	73.2	86.1	53.3	104.2	59.4
CD7	1.5	1.6	1.3	1.4	1.9	1.5	1.4	3.6	1.8
CD71	131.5	64.9	244.4	642.2	47.7	106.2	366.4	74.9	188.2
CD73 (Ecto-5'-nucleotidase)	8.9	8.4	8.6	8.3	9.1	8.5	11.7	8	9.3
CD79b (Ig-b)	29.5	27.4	28.9	31.9	30.2	28.1	30.5	26.7	29.6
CD8	1.9	2	1.8	2	2.1	1.8	1.7	2.5	2.3
CD81 (TAPA-1)	176	125	191.2	191.8	65.1	141.5	180	107.4	154.3
CD82	149.3	158.7	115.7	75.7	241.2	145.4	109.5	61.6	159.4
CD83	49	44.9	47.1	49.6	51.8	48.1	57.4	57.1	48.1
CD85j (ILT2)	100	110.3	82.5	81.2	119.1	108.2	78.9	77.8	103.3
CD86	44.7	30.8	53.3	57.2	28.8	41.4	92.7	55.2	41.6
CD88 (C5aR)	236.1	177.3	220.9	240.6	215.4	199.9	199.3	59.3	197.5
CD94	8.9	7.8	9.1	11	8.2	8.2	10.3	7.2	9.2
CD95 (Fas)	285.1	316.4	270.1	274	432	311.8	233.4	190.3	288.5
CD99	68.2	58.3	60.9	63	80.5	61.6	78.5	53.7	58.8
CLEC12A	141.8	299.5	162.3	130.6	422.5	252.4	152.3	222.5	184
CX3CR1	54.1	54	54.8	66.8	56.6	57.3	58.7	71	52.9
FceRIa	11.3	13.7	10.6	10.1	11.7	13.8	12.4	131.3	12.2
GPR56	6.4	6.1	6.2	6.4	7	6.4	6.2	6	6.4
HLA-A,B,C	51.4	45.5	45.3	44.3	48.5	50.7	40.2	43.3	48.2
HLA-DR	74.3	50.9	67.9	73.4	31.6	59.6	79.7	88.4	66.2
HLA-E	77.7	73.1	64.9	63.1	95.4	79.3	66.8	59.2	67.7
Ig light chain K	168.4	169.7	155.6	149.9	171.1	177.1	129.9	138.9	161.1
Ig light chain L	54.1	50.8	51.9	58.3	54.9	54.4	49.5	44.1	55.5
IgD	3.1	2.9	3.2	3.4	3.2	3	3.4	3.2	3
IgM	11.6	11	11.2	11.6	11	11.2	11.4	11.4	11.6
integrin b7	24.4	25.4	28.1	37.3	24.7	27.3	32.9	64.8	28.1
KLRG1 (MAFA)	13.8	12.6	13.5	15.4	15	13.3	14.8	12.2	13.8
LOX-1	76.3	164.8	118.6	97.6	145	114.4	86.3	51	109.6
PD-1 (CD279)	31.8	28.6	30	33.8	29.2	30	34.6	34.2	33.7
TCR a-b	4.2	4.2	4	4.1	4.8	4.3	3.9	4.9	4.3
TCR Va7	3.4	3.4	3.4	3.7	3.7	3.6	3.4	3.3	3.2
TCR Vd2	5.5	5.3	5.5	6.1	5.9	5.5	6.1	5.6	5.6
TIGIT (VSTM3)	25.2	23.3	25.4	28.8	25.2	24.5	27.7	22.8	25.5
