# Supplementary material for: The transcriptional and phenotypic characteristics that define alveolar macrophage subsets in acute hypoxemic respiratory failure
Source: Nat Commun. 2023 Nov 17;14:7443. doi: 10.1038/s41467-023-43223-0 (PMC10656558; doi:10.1038/s41467-023-43223-0)
Supplement: Supplementary file 6 — Source Data [file 41467_2023_43223_MOESM6_ESM.xlsx]

## Sheet: Figure 1D
	B1								B2
Metallothionein	2	1.3	1	1.2	2	2.4	4	2	0.9	1.2	1.9	1
DCs	1	2	8	1.4	1	0.5	3	8	1	0.9	0.4	2
Matricellular	3	1	4	3	1	3	0	1	2	2	1	7
IFN-Related	5	2	6	4	3	4	6	7	4	3	3	3
Inflammatory	6	37	3	19	10	13	8	13	5	3	12	6
Mature	9	8	8	9	38	7	0	1	16	11	18	14
Intermediate	18	10	21	12	23	21	10	8	26	30	26	27
FCN1	21	22	19	30	6	28	35	26	24	30	22	14
CD163/LGMN	36	18	30	20	16	21	34	35	20	18	15	27

## Sheet: Figure 2A
	sRAGE	Calprotectin	sCD163	sPDL1	CXCL10	MIP1a	MIP1b	IL5	IL13	Eotaxin	Eotaxin3	MCP4	MDC	TARC	IL15	IL16	IL17	IL1a	IL1b	IL6	TNFa	sTNFR1	IL10	IL12b	IL12p70	MCP1	IL8	GMCSF	IL2	IL7
CD163/LGMN Macrophages	0.448959	0.330309	0.711458	0.578235	0.766748	0.210549	0.346585	0.36451	-0.351803	0.252094	0.496579	0.674788	0.601869	0.523555	0.538158	0.581727	0.440353	0.169975	0.0868282	0.181739	0.326991	0.721869	0.453806	0.755488	-0.160895	0.493412	0.202965	0.0416361	-0.0228283	0.15201
FCN1 Monocytes	0.166285	0.49648	0.442146	0.253457	0.336988	0.0957838	-0.131588	0.702255	-0.428342	-0.0316065	-0.112744	0.135037	0.114409	-0.0925313	-0.110378	0.459373	0.445862	-0.308656	-0.0816847	0.165178	-0.231782	0.431567	-0.00612761	0.16165	0.0829253	-0.401297	0.0932575	-0.269294	0.101417	0.441188
Intermediate Mono-Macs	-0.861929	-0.464823	-0.721337	-0.850914	-0.793309	-0.410921	-0.434656	-0.193473	0.291437	-0.714882	-0.690143	-0.610706	-0.623699	-0.527923	-0.716043	-0.724585	-0.459274	-0.0914157	-0.0226288	-0.879862	-0.439589	-0.837976	-0.58809	-0.741363	-0.584584	-0.398681	-0.151089	-0.192998	-0.243595	-0.218621
Mature Macrophages	-0.432792	-0.514378	-0.569116	-0.434638	-0.547361	-0.299355	-0.104831	-0.867185	0.322654	-0.263788	-0.213108	-0.478502	-0.469063	-0.32742	-0.130629	-0.602341	-0.530986	-0.0220221	-0.0793505	-0.257408	-0.125824	-0.657562	-0.323706	-0.466185	-0.0631413	-0.0480001	-0.256478	0.174788	-0.0744277	-0.510337
Inflammatory Monocytes	0.510557	0.270363	0.0730725	0.267451	0.0158293	0.332564	0.187882	0.0519879	0.175482	0.642181	0.275442	0.0543228	0.103954	0.146507	0.209735	0.188737	0.018396	0.139972	0.169194	0.748706	0.389964	0.213089	0.35859	0.0545801	0.603002	0.0861733	0.0599834	0.0553937	0.336352	0.196153
IFN-Related	0.392309	0.15859	0.580071	0.574774	0.841556	0.213444	0.35605	0.273046	-0.34699	0.138319	0.496438	0.638692	0.647283	0.514905	0.498144	0.547971	0.445463	0.144807	-0.0836271	0.100823	0.148431	0.648424	0.321481	0.72211	0.0401094	0.392088	0.230702	0.199946	-0.108342	0.0671644
Matricellular Macrophages	-0.191838	-0.175971	-0.298992	-0.351108	-0.227871	-0.155054	-0.261896	0.207411	0.279142	-0.295176	-0.108909	0.15589	0.0289069	0.0579038	-0.279155	-0.23346	-0.086644	0.0666915	0.0951943	-0.3746	-0.0401294	-0.214787	-0.0863967	-0.197044	-0.333513	0.381779	0.0915948	0.130304	-0.145421	0.147649
Dendritic Cells	0.436405	-0.168222	0.286952	0.532849	0.660159	0.197485	0.286589	0.194402	-0.108186	0.449669	0.551321	0.650054	0.799843	0.762161	0.489739	0.397038	0.328522	0.253537	-0.168666	0.0891757	0.114719	0.403881	0.241717	0.677743	0.268362	0.439172	0.150538	0.217672	-0.31836	0.10738
Metallothionein Macrophages	0.234185	0.441014	0.78775	0.541032	0.400631	0.347413	0.572722	-0.088822	-0.661797	-0.0447476	0.327203	-0.0852805	-0.0699254	-0.0460411	0.379266	0.443267	0.403462	0.0606238	0.0314275	0.164006	0.27361	0.624542	0.356308	0.538802	-0.0307254	0.0554052	0.0861813	-0.144589	0.323749	-0.398779

## Sheet: Figure 2B
CD163			Intermediate			Inflammatory
OI	% of Alveolar Myeloid Cells		OI	% of Alveolar Myeloid Cells		OI	% of Alveolar Myeloid Cells
6	36		6	18		6	6
11.2	18		11.2	10		11.2	37
2.5	30		2.5	21		2.5	3
10.7	20		10.7	12		10.7	19
3.2	16		3.2	23		3.2	10
3.2	21		3.2	21		3.2	13
7.2	34		7.2	10		7.2	8
4.2	35		4.2	8		4.2	13

## Sheet: Figure 2C
CD163			Intermediate			Inflammatory
No ARDS	ARDS		No ARDS	ARDS		No ARDS	ARDS
30	36		21	18		3	6
20	18		12	10		19	37
16	34		23	10		10	8
21	35		21	8		13	13

## Sheet: Figure 4B
CD1c										CD206							CD14
CD163/LGMN	FCN1	Intermediate	Mature	Inflammatory	IFN-Related	Matricellular	DCs	Metallothionein		CD163/LGMN	Intermediate	Mature	IFN-Related	Matricellular	Metallothionein		FCN1	Inflammatory
8.15062	7.98381	6.58667	3.71679	5.89017	9.4367	24.4561	364.433	8.75919		1069.22	811.985	1163.19	819.349	1189.38	1159.56		36.4092	46.1432
5.16648	5.59283	4.02909	3.83477	6.9941	8.71386	8.15012	382.563	3.42413		1476.13	1601.46	1297.32	1390.37	1196.43	1468.31		12.1673	24.4127
8.51334	12.028	4.02814	4.1528	8.65167	9.10758	21.2675	544.35	24.2624		1205.13	1263.28	998.134	969.189	933.297	1127.08		34.2717	70.1745
3.5998	3.75577	3.76591	3.97288	4.44016	3.66814	10.0682	402.58	3.36738		1960.12	1961.04	2069.8	1787.43	1716.42	1805.89		32.7199	77.3004
4.80384	3.88085	3.88852	4.25971	5.42147	4.2203	6.30215	392.678	5.02574		1095.18	2194.37	1632.84	2114.21	1275.88	1364.84		31.1966	102.078
5.53487	5.54756	6.51243	4.04341	5.35189	5.71273	7.86623	129.024	5.84805		843.504	436.909	1366.63	557.571	770.025	458.04		58.477	50.9404
14.2374	28.9945	12.5093	5.85469	12.1272	15.6889	11.9294	369.638	6.30512		2671.52	1767.61	1763.37	1745.7	3248.22	2356.05		38.3219	53.9622
7.22943	15.3351	5.79628	5.11031	9.43942	9.6376	6.70094	569.125	13.6072		946.776	860.798	910.189	787.851	906.967	1045.53		37.1477	66.7852
6.99893	13.3527	7.75671	4.81542	8.69499	9.94346	19.7369	240.865	18.4599		2499.45	2437.49	1555.59	2146.44	2011.61	2249.35		26.5995	45.5697
6.82824	7.57226	5.17787	3.98401	6.0035	7.98948	16.5858	465.932	9.29232		955.203	427.223	1377.33	753.768	1240.69	1473.21		73.2948	85.4794
6.33379	7.46368	4.7079	4.48953	6.08897	8.75473	14.9343	442.653	12.4995		639.892	585.084	756.823	527.792	552.497	697.392		46.8816	69.4454
35.8711	239.604	80.6159	8.49486	10.1812	130.008	109.81	705.321	169.995		728.772	630.76	614.164	623.98	651.015	602.258		28.3502	58.4676

## Sheet: Figure 4C
CD163							CD123							CD71							CD48							CD86							CD44
CD163/LGMN	Intermediate	Mature	IFN-Related	Matricellular	Metallothionein		CD163/LGMN	Intermediate	Mature	IFN-Related	Matricellular	Metallothionein		CD163/LGMN	Intermediate	Mature	IFN-Related	Matricellular	Metallothionein		CD163/LGMN	Intermediate	Mature	IFN-Related	Matricellular	Metallothionein		CD163/LGMN	Intermediate	Mature	IFN-Related	Matricellular	Metallothionein		CD163/LGMN	Intermediate	Mature	IFN-Related	Matricellular	Metallothionein
68.5963	55.9307	48.9632	46.5949	50.5404	49.4531		327.386	577.145	468.444	223.217	658.261	339.088		52.8979	80.9503	608.13	34.4992	189.833	43.1794		350.101	260.418	46.8772	474.101	186.276	330.137		38.0688	60.9511	78.512	41.7587	111.37	32.6614		69.7466	81.523	83.7092	63.7606	79.9464	78.7503
114.137	83.4753	101.543	48.0328	50.4277	73.3758		443.901	449.491	405.676	317.622	370.971	405.775		130.673	171.595	663.519	87.2933	348.744	157.136		164.971	112.887	47.8265	270.665	158.548	194.175		65.8889	57.9402	61.458	52.7293	109.887	58.1625		71.8833	80.6967	71.509	76.487	80.7826	78.8416
109.564	76.4064	73.3985	77.6263	60.0453	74.0244		400.795	306.085	188.359	240.222	476.219	225.811		171.316	411.733	644.216	250.457	354.851	440.999		138.91	39.7453	14.376	230.953	100.673	37.9434		54.4171	60.2728	58.4739	55.9825	71.3866	62.5167		68.8078	71.1032	63.5159	62.2477	65.9324	64.1788
75.0044	58.5768	106.612	36.669	46.5367	32.8661		440.11	436.086	342.876	305.94	405.232	369.914		144.545	191.326	497.941	89.8554	457.092	125.225		206.664	147.19	60.4233	331.993	152.062	237.842		41.1514	36.9107	37.6354	35.2339	80.2556	34.8796		118.869	128.226	114.158	122.08	120.215	137.402
81.8706	75.6709	96.8229	51.2419	40.0269	64.1841		260.952	299.662	303.586	235.363	309.568	209.168		240.267	296.106	586.295	175.203	671.942	210.872		368.875	85.0389	52.6336	184.982	146.65	418.93		38.9859	35.0879	42.1071	28.7254	74.5261	32.6817		96.0938	90.9015	84.6588	94.0395	82.2879	96.6879
82.748	64.446	99.4914	63.248	45.4104	58.0624		88.2336	196.316	168.944	73.9403	400.789	58.5192		169.463	176.81	591.148	130.297	419.367	129.424		311.126	290.567	202.306	358.24	251.489	350.795		27.7894	28.729	27.0327	27.7593	64.916	24.5823		148.973	160.661	138.444	151.968	162.713	161.759
95.7262	77.4111	72.8556	68.8302	81.273	75.0516		129.87	193.055	95.6969	115.48	318.402	186.903		95.189	112.61	2039.85	65.3913	224.395	86.8168		144.662	124.361	22.9778	239.465	97.1379	169.436		26.0037	26.7353	23.096	23.9881	51.4342	16.2472		125.217	133.257	73.5136	136.988	133.183	156.047
109.82	92.5826	100.588	65.0617	73.9289	84.4463		278.042	329.616	233.548	250.015	245.566	258.607		214.441	425.62	716.999	212.01	521.064	417.689		133.531	69.1336	39.9634	262.911	105.846	117.412		57.5948	58.9951	52.3583	53.6688	90.5455	49.6761		76.6193	79.821	66.4988	70.9209	76.1897	73.3025
78.9958	65.9394	72.5642	62.1972	48.2611	64.5787		327.608	385.43	268.793	343.588	296.13	277.077		136.657	212.934	1020.77	127.215	408.827	185.368		96.0656	91.1455	27.4927	164.309	127.883	118.605		34.5614	35.7223	33.9837	35.9281	56.899	28.2915		81.053	83.1222	62.8431	77.9885	74.0098	81.1518
50.7769	38.6167	53.9	29.1233	35.714	38.608		354.804	509.458	340.62	279.098	479.83	417.974		61.2883	164.774	586.237	44.3499	141.006	153.224		282.953	84.3392	23.5637	328.541	110.028	117.261		51.7708	64.7901	76.0596	60.7838	130.968	73.3735		81.9511	108.531	86.2854	81.3689	105.201	110.593
148.69	62.5286	76.9022	69.3972	45.4483	58.3743		514.836	490.743	334.15	290.961	575.143	447.242		90.2441	170.435	490.939	84.6282	183.093	122.745		253.877	106.788	30.5351	438.066	237.676	170.727		53.0464	70.6863	67.9276	49.8642	117.826	68.964		53.8168	70.5881	58.7767	52.3475	67.0842	66.4007
115.789	84.0103	100.811	91.4209	57.682	78.4722		573.061	659.591	330.078	373.993	1200.27	366.043		48.0685	135.484	506.43	35.2263	78.9987	84.8376		164.918	154.862	25.9348	371.208	213.851	297.413		50.4847	60.4699	60.2774	48.8309	95.6409	40.1047		55.4131	58.878	60.6922	46.4349	46.0987	50.9117

## Sheet: Figure 5B
All Alveolar Macrophages			Airway Monocytes			Mature AMs			CD163/LGMN Mortality			CD163/LGMN Tertiles					Soluble CD163
Alive	Dead		Alive	Dead		Alive	Dead		Alive	Dead		VFD High (n = 12)	VFD Low (n = 10)	VFD = 0 (n = 10)			%LGMN/CD163	sCD163
19.7	34.8		80.5	65.4		13.4	19.6		38.7	45.4		15.8	11.7	28.6			45.4	15.9557
32.8	78.1		67.8	23		43.8	45		28.5	34.4		2.77	41.7	5.3			38.7	15.2226
11.1	11.2		89.1	89		20.1	24.2		57.2	30		6.31	20.7	26.4			28.5	15.1604
26.8	3.4		73.6	96.6		40.9	8.91		14.3	54.3		28.5	18.4	27			57.2	17.1831
16.1	69.6		84	30.7		3.53	68.9		18.4	19.1		15.3	45.9	45.4			14.3	14.8512
22.5	44.5		77.7	56.1		9.72	15.6		18.5	76.3		26.8	1.07	34.4			18.4	14.6389
11.5	80.6		88.4	20.2		25.1	46.6		20.7	46.6		14.3	57.2	30			18.5	13.1906
28.1	40		72	59.8		64.8	52		19.1	27		30.4	19.1	54.3			20.7	16.054
63.8			36.6			14.6			67.6			38.7	2.25	19.1			19.1	16.3554
95.9			4.29			70.1			28.6			3.33	21	76.3			67.6	18.041
96.5			3.62			62.9			3.46			18.5					34.4	13.5358
50.4			49.8			17.9			16			13.4					28.6	15.4797
99.7			0.27			93.1			5.3								3.46	12.1123
0.91			99.1			2.3			16.7								30	13.4534
19.3			80.8			43.2			6.31								16	13.8905
40.3			60			42.3			15.8								5.3	14.2894
98.6			1.4			70.9			19.6								16.7	NA
94.6			5.49			64.5			23.1								6.31	14.5166
85			15.1			66.4			26.4								15.8	14.6566
15			85.2			15.5			45.9								19.6	12.6101
14.8			85.5			22.3			42.2								23.1	15.5076
52.8			47.8			44.1			26.8								26.4	15.9386
97.2			2.86			60.5			13.7								45.9	15.3401
21.4			78.9			28.8			21.5								42.2	12.7305
61.1			40.4			57.7			32								26.8	14.6541
90.4			9.81			75.3			1.07								13.7	13.269
39			61.2			16.8			11.7								21.5	13.035
77.8			22.7			63.3			15.3								32	14.862
14.2			86.1			1.99			31.4								1.07	14.8202
88.9			11.2			48.1			13.4								11.7	12.9766
92.2			8.05			48.9			32.2								15.3	15.6267
80.8			20			24.3			27.2								31.4	14.6214
88.8			11.3			92.1			2.77								13.4	15.2697
97.4			2.63			93.5			2.25								32.2	13.6732
34.1			65.9			16.9			18.1								27.2	15.0675
99			1			92.4			2.53								2.77	14.6297
99.1			0.98			94.9			3.33								54.3	14.9113
65.8			34.3			68.3			15								19.1	14.4998
31.9			68.3			43			21								2.25	13.7676
45.3			55			57.4			30.4								76.3	17.7098
99.8			0.16			98.2			0.82								46.6	15.1662
96.1			4.01			50.1			29.1								18.1	16.7156
56.8			43.7			30.2			41.7								2.53	15.2782
																	3.33	15.6558
																	15	14.8396
																	21	16.9101
																	27	17
																	30.4	17.5752
																	0.82	14.172
																	29.1	14.7837
																	41.7	14.1331

## Sheet: Figure 6B
Cluster 0			Cluster 1			Cluster 2			Cluster 3			Cluster 4			Cluster 5			Cluster 6			Cluster 7			Cluster 8
B1	B2		B1	B2		B1	B2		B1	B2		B1	B2		B1	B2		B1	B2		B1	B2		B1	B2
20	18		30	30		12	30		9	11		19	3		4.1	3		3	2		1.4	0.9		1.2	1.2
21	15		28	22		21	26		7	18		13	12		4.3	3.4		3	1		0.5	0.4		2.4	1.9
18	20		22	24		10	26		8	16		37	5		2	4		1	2		2	1		1.3	0.9
35	27		26	14		8	27		1	14		13	6		7	3		1	7		8	2		2	1

## Sheet: Figure 6D
PPARG				ALDH2				MARCO				CCL2				FCN1				CXCL8				APOE				TREM2				APOC1
B1	B2	HS		B1	B2	HS		B1	B2	HS		B1	B2	HS		B1	B2	HS		B1	B2	HS		B1	B2	HS		B1	B2	HS		B1	B2	HS
1.16128	1.39345	2.78113		1.38306	6.99603	10.8975		4.94827	12.8453	18.0781		73.0367	3.71461	0.0429705		5.89538	4.67291	0.42		4.37984	1.58773	0.0508951		6.58333	52.2477	27.6854		1.62506	5.00865	0.801852		11.1183	70.5723	63.2866
1.57861	2.08662	2.81853		4.65825	6.75353	17.2072		18.903	9.11941	19.7959		30.3738	6.54891	0.102615		1.30459	1.9525	0.208663		10.6821	3.9454	0.0698569		24.9962	41.0584	13.133		2.28704	3.58486	0.759471		68.0688	61.8981	49.6789
1.51496	1.09078	2.65787		2.02968	2.2986	16.2077		6.73221	12.1381	16.3489		29.077	20.5617	0.108019		3.10813	1.46231	0.137911		4.72354	6.20906	0.144173		10.031	98.0212	27.1172		3.13437	9.40098	0.851419		20.9	120.645	75.8945
0.190003	1.14683	3.06515		2.05912	5.1111	16.2675		8.94338	12.8242	21.0032		1.58505	5.79789	0.464856		21.1043	2.42058	0.507117		2.78112	12.0115	0.111741		4.55685	35.3311	14.3599		0.724134	4.48663	1.44434		6.81545	56.4795	48.615
0.364458		3.15326		0.781489		14.2846		4.01587		18.5641		35.8917		0.057845		5.61375		0.192144		11.5314		0.173965		7.1109		38.9641		2.80186		1.4155		12.0842		84.9562
0.512746		3.07733		2.36585		15.1841		16.4287		11.26		20.0117		0.0787551		1.05354		0.0745199		20.9158		0.0826103		42.5499		36.6498		2.92336		1.16138		41.8035		81.8311
0.740429		2.85967		1.86789		12.3181		6.08063		14.0608		41.3374		0.462278		7.45501		0.295049		69.7464		0.0418176		6.7798		17.6915		1.40618		1.67368		12.0897		89.1827
0.772334		3.19263		1.5019		16.4103		7.60543		14.0431		57.2166		0.39191		0.771073		0.258755		1.21695		0.15057		24.4431		11.2679		5.07982		1.02746		43.3599		41.3464
		3.08531				9.5904				23.4278				0.466814				0.169127				0.0348936				16.6744				1.00396				74.314

## Sheet: Figure S1A
D1	D2	D3	D4	D5	D6	D7	D8	D9	D10	D11
53	160	187.5	215
238	155	180	84	185	223	180
504.762	276.667	357.143
452	99	64	120	175	238	310	443
237.143	348.571	310
128	154	194	303	257	468	297	270	310	213	210
180	316.667	193.333	65.7143	148	180
52	63	238	195	180	220	180	213	77	128

[truncated: 7 more sheets: Figure S1B, Figure S1C, Figure S1D, Figure S4, Figure S5A, Figure S5B, Figure S6]
